# Supplementary material for: The Synergistic Effects of Corbicula fluminea and Sarcodia montagneana on Alleviating Systemic Inflammation and Osteoarthritis Progression
Source: Antioxidants (Basel). 2023 Dec 1;12(12):2068. doi: 10.3390/antiox12122068 (PMC10740935; doi:10.3390/antiox12122068)
Supplement: Supplementary file 1 [file antioxidants-12-02068-s001.zip]

Archive with 1 entries (1 files):
- antioxidants-2645189-supplementary.pdf
